# Supplementary material for: Preparation and Characterization of Natural Silk Fibroin Hydrogel for Protein Drug Delivery
Source: Molecules. 2022 May 25;27(11):3418. doi: 10.3390/molecules27113418 (PMC9181960; doi:10.3390/molecules27113418)
Supplement: Supplementary file 1 [file molecules-27-03418-s001.zip]

Archive with 1 entries (1 files):
- molecules-1724924-supplementary.pdf
